# Supplementary material for: Structural dynamics and determinants of 2-aminoadenine specificity in DNA polymerase DpoZ of vibriophage ϕVC8
Source: Nucleic Acids Res. 2021 Nov 9;49(20):11974–85. doi: 10.1093/nar/gkab955 (PMC8599892; doi:10.1093/nar/gkab955)
Supplement: gkab955_Supplemental_Files [file gkab955_supplemental_files.zip]

Archive with 2 entries (2 files):
- article3_revised_suppl_data.pdf
- article3_supplementary_movie.mp4
